# Supplementary material for: Identifying genetic variants that affect viability in large cohorts
Source: PLoS Biol. 2017 Sep 5;15(9):e2002458. doi: 10.1371/journal.pbio.2002458 (PMC5584811; doi:10.1371/journal.pbio.2002458)
Supplement: S2 Table — (XLSX) [file pbio.2002458.s031.xlsx]

## Sheet: Father
Phenotype	Effect size	SE	HR	P value
Puberty timing	-0.0363081	0.00803101	0.964343	6.15501e-06
AD	-0.023781	0.0204973	0.9765	0.245968
AFB	-0.0397797	0.0180042	0.961001	0.0271424
ALL	-0.00964928	0.0230063	0.990397	0.674911
ANM	0.00150752	0.00394827	1.00151	0.702596
ATH	0.0279248	0.0108784	1.02832	0.0102586
AVD	0.103164	0.0517794	1.10867	0.0463289
BHM	0.00203262	0.0167231	1.00203	0.903259
BMI	0.199596	0.0354819	1.22091	1.85196e-08
CAD	0.0784059	0.0176618	1.08156	9.02499e-06
CD	0.00350028	0.00389624	1.00351	0.368986
CEI	-0.00286276	0.0204161	0.997141	0.888486
CUP	0.00576724	0.0148914	1.00578	0.698544
DIMP	-0.0102856	0.00605409	0.989767	0.0893297
FG	0.0437842	0.0193834	1.04476	0.0238925
FNBMD	0.0212076	0.0189016	1.02143	0.261864
HB	0.0609649	0.0277913	1.06286	0.0282591
HDL	-0.0339704	0.0138888	0.9666	0.0144495
HEIGHT	-0.0147975	0.00834159	0.985311	0.0760725
HTHY	0.00730063	0.00833609	1.00733	0.381146
LDL	0.0806308	0.013982	1.08397	8.08021e-09
LSBMD	0.0166526	0.0173249	1.01679	0.336454
MCHC	0.056076	0.0259818	1.05768	0.030906
MCV	-0.0098192	0.0117669	0.990229	0.404013
MIGR	-0.0176478	0.0164685	0.982507	0.283894
MPB	0.00453243	0.00413151	1.00454	0.272624
MPV	-0.0104271	0.0090966	0.989627	0.251688
NOSE	0.00704238	0.058506	1.00707	0.90419
NST	-0.012967	0.00718598	0.987117	0.0711555
PCV	0.0519483	0.0283586	1.05332	0.0669759
PD	-0.00327675	0.00944535	0.996729	0.728653
PLT	0.0100074	0.0142815	1.01006	0.483478
PS	0.0146765	0.00623285	1.01478	0.0185375
RA	0.00920408	0.00436388	1.00925	0.0349315
RBC	0.0215415	0.0193151	1.02178	0.264736
SCZ	0.00731739	0.0054362	1.00734	0.178287
T2D	0.0161532	0.0117414	1.01628	0.168902
TC	0.0900815	0.0136628	1.09426	4.30433e-11
TG	0.0487655	0.0159658	1.04997	0.00225532
TS	0.000519259	0.0128658	1.00052	0.967806
UB	-0.0183502	0.0201906	0.981817	0.363431
WHR	-0.0251461	0.0502446	0.975167	0.616742

## Sheet: Mother
Phenotype	Effect size	s.e.	HR	P value
Puberty timing	-0.0277558	0.0089636	0.972626	0.00195817
AD	0.018241	0.022823	1.01841	0.424152
AFB	-0.0638895	0.0200029	0.938109	0.00140308
ALL	0.0245225	0.025509	1.02483	0.336386
ANM	0.0102067	0.00435497	1.01026	0.0190942
ATH	0.0149384	0.0121221	1.01505	0.217826
AVD	0.0370287	0.0575981	1.03772	0.520302
BHM	0.0162165	0.0184704	1.01635	0.379959
BMI	0.0823385	0.0394617	1.08582	0.0369295
CAD	0.0892058	0.019587	1.09331	5.2551e-06
CD	0.00177977	0.00432909	1.00178	0.680986
CEI	0.0052406	0.0227213	1.00525	0.817589
CUP	-0.0206465	0.0166045	0.979565	0.21371
DIMP	0.004076	0.00675233	1.00408	0.546081
FG	0.0122509	0.0215794	1.01233	0.57023
FNBMD	-0.0147277	0.0210074	0.98538	0.483257
HB	-0.0136542	0.0307055	0.986439	0.65655
HDL	-0.0605023	0.0154397	0.941292	8.9054e-05
HEIGHT	0.00924499	0.00923629	1.00929	0.316855
HTHY	0.00238646	0.00925971	1.00239	0.796619
LDL	0.0843962	0.0155016	1.08806	5.19912e-08
LSBMD	0.0167745	0.0192805	1.01692	0.384286
MCHC	0.010578	0.0289047	1.01063	0.714395
MCV	0.0236915	0.0130651	1.02397	0.0697788
MIGR	-0.026139	0.0182445	0.9742	0.151941
MPB	0.00174301	0.0045957	1.00174	0.704487
MPV	0.00719432	0.0100852	1.00722	0.475625
NOSE	0.0240234	0.0649925	1.02431	0.711655
NST	0.0179925	0.00800209	1.01816	0.0245458
PCV	-0.0411242	0.0313521	0.95971	0.189625
PD	-0.00117575	0.0105435	0.998825	0.911209
PLT	-0.00276365	0.015863	0.99724	0.861692
PS	-0.00418063	0.00689551	0.995828	0.544327
RA	0.0123548	0.00485834	1.01243	0.0109905
RBC	0.0117245	0.0213305	1.01179	0.582553
SCZ	0.00700453	0.00605109	1.00703	0.247041
T2D	0.0120064	0.0130918	1.01208	0.359097
TC	0.0678799	0.0151804	1.07024	7.76582e-06
TG	0.0346298	0.0176786	1.03524	0.0501302
TS	0.0278418	0.0142752	1.02823	0.0511336
UB	0.00202954	0.0223878	1.00203	0.927767
WHR	0.0187897	0.0558665	1.01897	0.73662
