# Supplementary material for: Identifying genetic variants that affect viability in large cohorts
Source: PLoS Biol. 2017 Sep 5;15(9):e2002458. doi: 10.1371/journal.pbio.2002458 (PMC5584811; doi:10.1371/journal.pbio.2002458)
Supplement: S1 Data — For genome-wide analyses, data for SNPs with P < 10−5 are shown. (XLSX) [file pbio.2002458.s035.xlsx]

## Sheet: Data for Figs 2A and S6A
CHR	LOC	SNP	P
1	79115090	rs140442365	7.81592e-06
1	105359432	rs192238751	3.99773e-06
1	222680237	rs371118124	4.6295e-06
2	196892209	rs10931716	7.65313e-06
2	196915991	rs10174065	9.98433e-06
2	216845633	rs368756670	9.20457e-06
3	40548708	rs141746592	5.09406e-06
3	53329760	rs13097864	6.95433e-07
3	139921598	rs141657068	5.67137e-06
3	139937362	rs55640709	8.84947e-06
3	189506726	rs34829028	2.48622e-06
4	133955579	rs112363322	4.04081e-06
4	162767200	rs34298769	8.31649e-06
5	154567856	rs59722188	5.16163e-06
6	66840872	rs143795975	7.66123e-06
6	66862952	rs190377408	4.85804e-06
6	80596750	rs6917408	7.45881e-06
7	3811077	rs117670271	7.94717e-06
7	149018188	rs541662342	6.52194e-07
8	52538439	rs17276712	1.52945e-06
8	52539343	rs6981246	1.42528e-06
8	52540001	rs6986081	1.42528e-06
8	52542213	rs7010363	1.20319e-06
8	52553610	rs149760420	1.04607e-06
8	52557332	rs61006212	7.66915e-07
8	52567361	rs17277222	5.33644e-06
8	52587532	rs78627726	2.51432e-06
8	52599092	rs4421345	3.44321e-06
8	52612392	rs78779687	7.54985e-06
8	52618400	rs199547991	7.02987e-07
8	134871569	rs79572008	7.75073e-06
8	134880155	rs76208572	6.87575e-06
8	134881539	rs62518523	6.88275e-06
9	78253066	rs11346822	9.01096e-06
9	112367107	rs10119049	3.96571e-06
10	10931399	rs2224694	3.72584e-06
10	93372175	rs55761518	2.16009e-06
10	122293568	rs61871726	4.03465e-06
11	94072043	rs7943407	8.44852e-06
12	103641233	rs10507161	9.73753e-06
13	81487479	rs3897853	4.11433e-06
13	81493593	rs9601494	2.94544e-06
13	81501752	rs12864717	3.56464e-06
13	81508912	rs7325830	1.43791e-06
13	81509030	rs7324941	1.8737e-06
13	81516816	rs12427500	1.53269e-06
13	81558749	rs143335896	3.99312e-06
13	81562623	rs12583871	5.57446e-06
13	81564872	rs61967061	2.45e-06
13	81565271	rs12876955	5.21818e-06
13	81565838	rs12877688	2.41987e-06
13	81566078	rs7318596	2.34806e-06
13	81573545	rs7323692	2.12035e-06
14	87827424	rs10145921	7.10085e-06
14	87827575	rs79024138	5.95994e-06
14	87831389	rs78380320	7.23937e-06
14	87833434	rs10162555	7.26012e-06
14	87835342	rs2067961	7.2828e-06
14	87837380	rs17123367	7.2828e-06
14	87838214	rs78504542	6.11319e-06
14	87855160	rs10151369	9.18862e-06
14	87858420	rs13379413	9.94935e-06
14	87858531	rs10138418	9.85339e-06
14	87858532	rs10149262	9.85339e-06
14	87876953	rs1002592	8.73279e-06
17	14264810	rs1123437	9.65786e-06
17	33661725	rs78280900	7.77579e-06
17	75545644	rs34352457	8.24142e-07
17	75545730	rs34526887	4.41734e-06
18	3114980	rs8091028	8.9977e-07
18	14506355	rs543296803	5.55014e-06
19	45386467	rs142042446	2.33702e-13
19	45387459	rs12972156	1.37446e-13
19	45387596	rs12972970	1.11244e-13
19	45388130	rs34342646	2.77556e-14
19	45388500	rs283811	6.29496e-14
19	45390333	rs283815	4.61853e-14
19	45392254	rs6857	1.33227e-15
19	45394336	rs71352238	7.77156e-15
19	45394969	rs184017	2.90878e-14
19	45395619	rs2075650	1.85544e-17
19	45395714	rs157581	3.9746e-14
19	45395909	rs34404554	9.99201e-16
19	45396144	rs11556505	4.44089e-16
19	45396219	rs157582	2.74225e-14
19	45396665	rs59007384	2.16194e-12
19	45406673	rs10119	3.62988e-09
19	45410002	rs769449	6.68243e-13
19	45411941	rs429358	4.75175e-14
19	45413576	rs75627662	3.98368e-07
19	45415713	rs10414043	4.1489e-13
19	45415935	rs7256200	1.31117e-12
19	45416178	rs483082	6.65924e-08
19	45416741	rs438811	4.66004e-08
19	45417638	rs34954997	2.61386e-08
19	45418790	rs5117	2.26254e-08
19	45421254	rs12721046	4.38648e-10
19	45422160	rs12721051	8.42804e-12
19	45422846	rs56131196	8.02691e-13
19	45422946	rs4420638	1.16585e-12
19	45424351	rs814573	1.7429e-10
19	45424514	rs157592	1.41187e-10
19	45427125	rs111789331	2.23939e-11
19	45428234	rs66626994	8.45665e-11
19	45892718	rs28670042	1.0421e-06
19	58335854	rs12978178	7.41131e-06
20	37727247	rs80110322	5.22582e-06
21	44361413	rs11701158	3.2887e-06
21	44362585	rs12482986	2.85887e-06
21	44363368	rs2010979	1.38738e-06
21	44372378	rs62217613	7.43211e-06
22	39616462	rs375250233	7.07729e-06

## Sheet: Data for Fig 2B
AGEBIN	FREQ_EXPECTED	FREQ_OBSERVED	SE
1	0.150116	0.165425	0.00549997
2	0.149802	0.151258	0.0063538
3	0.150261	0.155079	0.00485803
4	0.151369	0.158376	0.00385571
5	0.151655	0.157911	0.00320047
6	0.151666	0.153842	0.00268833
7	0.152774	0.157015	0.00275207
8	0.153453	0.14939	0.00298536
9	0.152221	0.147374	0.00340845
10	0.14956	0.134136	0.00403262
11	0.151077	0.110949	0.00535951

## Sheet: Data for Fig S2
AGE	AGEBIN	FREQ
21	1	0.00384769
26	2	0.00544222
31	3	0.0121843
36	4	0.0212489
41	5	0.0298976
46	6	0.0525504
51	7	0.0845278
56	8	0.121427
61	9	0.169004
66	10	0.164723
71	11	0.13427
76	12	0.102102
81	13	0.0663639
>84	14	0.0324107

## Sheet: Data for Fig S6B
CHR	LOC	SNP	P
1	66712658	rs7523912	5.83143e-06
2	15987906	rs71447240	1.52025e-06
2	15988780	rs4578827	1.36805e-06
2	15989071	rs11360138	7.96811e-07
2	15992051	rs13387967	9.06656e-06
2	15992113	rs2380683	9.3479e-06
2	15994993	rs34503121	6.24427e-06
2	15995041	rs7586503	6.37021e-06
2	15998357	rs2380684	8.75338e-06
2	239035581	rs568185349	4.92788e-06
3	133678403	rs78795587	7.97604e-06
3	133678736	rs149913888	8.55209e-06
3	133679848	rs73861271	4.76144e-06
3	133686052	rs138674713	9.54178e-06
3	133686675	rs374493430	2.31136e-06
3	133686775	rs144810683	2.16729e-06
3	133688418	rs112111497	7.75833e-06
3	133689010	rs73861291	3.19925e-06
3	133690918	rs73861293	2.69866e-06
3	133692471	rs55947930	1.2423e-06
3	140542380	rs6808549	6.73511e-06
4	10712505	rs7664389	1.64762e-06
4	10712607	rs7664596	2.80162e-06
4	10712629	rs7694843	1.59198e-06
4	10712769	rs7699654	2.02164e-06
4	97564338	rs10004936	3.52736e-06
4	97567606	rs11736743	3.50317e-06
4	97567818	rs4403121	4.68217e-06
4	97567998	rs6855625	4.67594e-06
4	97569021	rs4699532	4.54883e-06
4	97569331	rs56303534	2.98252e-06
4	97570279	rs4296683	4.18751e-06
4	97570607	rs11735922	4.41655e-06
4	97571587	rs6834084	4.4084e-06
4	97571789	rs6833987	4.90148e-06
4	97571830	rs6834324	4.53688e-06
4	97572621	rs11721797	4.28258e-06
4	97574293	rs11727437	4.35086e-06
4	97574703	rs4280736	3.90087e-06
4	97574732	rs113130511	4.3189e-06
4	97575630	rs28695189	4.12557e-06
4	97575919	rs28544332	3.74672e-06
4	97580006	rs11732038	4.18829e-06
4	157843929	rs75837849	7.31005e-06
4	157858762	rs79250396	5.4254e-06
5	3247119	rs111243809	5.39517e-06
6	80052589	rs9352721	3.42813e-06
6	80058892	rs9352722	5.30605e-06
7	26435081	rs113379618	7.31411e-06
7	28403450	rs73684306	6.62769e-06
7	56124492	rs79981799	5.63431e-06
7	154147231	rs7800078	8.12512e-06
10	16095393	rs146501975	8.40401e-06
10	33656691	rs5784337	1.97512e-06
10	64071134	rs146772709	3.48929e-06
10	115464984	rs11290986	6.28217e-06
11	1752266	rs61424572	4.94997e-06
11	1752295	rs57995243	5.99529e-06
11	1752317	rs61065012	4.32034e-06
11	1752354	rs56916852	7.33384e-06
11	1752394	rs61575024	4.94138e-06
11	1752442	rs59599086	6.40043e-06
11	1752534	rs140162570	3.99219e-06
11	1752594	rs147568213	6.54294e-06
11	1752834	rs9667920	4.45447e-06
11	1752968	rs9667770	4.13309e-06
11	1753052	rs9667555	9.23696e-06
11	1753132	rs202043749	6.30691e-06
11	1753243	rs57367417	2.62319e-06
11	1753313	rs145056395	4.91539e-06
11	1753340	rs9667233	4.91539e-06
11	1753345	rs9667915	4.91539e-06
11	1753576	rs55801964	5.60832e-06
11	1753756	rs61601570	4.03803e-06
11	1754400	rs3740627	3.97146e-06
11	1755542	rs7939461	8.22151e-06
11	1755971	rs2292959	6.98736e-06
11	1756225	rs1054634	5.70169e-06
11	1769843	rs57271766	6.76841e-06
11	26782198	rs117996423	9.0406e-06
11	34583426	rs10742320	7.90208e-07
11	34583467	rs59760256	9.32282e-07
11	34583533	rs10742321	1.46634e-06
11	34583846	rs1470867	5.92803e-07
11	34584382	rs16925781	3.34864e-06
11	68445573	rs10791990	8.8889e-07
11	68445902	rs2510387	1.2953e-06
11	68446144	rs2513297	2.6451e-06
11	68446424	rs2187331	2.47879e-06
11	68447893	rs2513295	2.56633e-06
11	68448058	rs2510386	4.16592e-06
11	68451973	rs11228324	8.01806e-06
13	47924416	rs78286133	5.66355e-06
14	55254275	rs2281653	8.29486e-06
14	89844852	rs7148298	8.95768e-06
14	89844873	rs7148124	9.68285e-06
14	89849620	rs61984671	9.09531e-06
14	89849708	rs34510205	8.45214e-06
14	89850044	rs11850236	9.06326e-06
14	89851167	rs8019407	8.17835e-06
15	33646328	rs16969954	8.4901e-06
15	33648975	rs16970001	9.73619e-06
15	33649606	rs74005189	9.076e-06
15	39702023	rs117637933	7.30348e-06
15	87664653	rs16939915	8.13148e-06
15	87665786	rs8033390	2.3294e-06
15	87679069	rs28665670	9.49965e-06
15	101774601	rs8040504	7.45303e-06
15	101774889	rs8025591	2.69303e-06
15	101775026	rs8040007	3.17279e-06
15	101775043	rs8040019	4.11657e-06
15	101775135	rs66876912	2.4626e-06
15	101775905	rs7165356	9.43384e-06
15	101775920	rs7165361	4.93997e-06
15	101776118	rs7166401	9.95081e-06
15	101777260	rs35949707	4.87015e-06
15	101777342	rs8041862	7.01653e-06
15	101777602	rs28570030	5.50993e-06
15	101778054	rs8038714	5.52054e-06
15	101778449	rs138691341	7.30504e-06
15	101779863	rs11858464	3.92835e-06
15	101779919	rs113892335	7.68864e-06
15	101780094	rs11634283	3.34248e-06
15	101781125	rs11856403	4.46545e-06
15	101782175	rs8031074	3.44878e-06
15	101782187	rs8036047	3.44878e-06
15	101782262	rs8031113	3.24699e-06
15	101782390	rs11419060	3.47922e-06
15	101782759	rs11639408	3.40521e-06
15	101783234	rs12324313	3.32456e-06
15	101783292	rs12324414	3.32456e-06
15	101784281	rs28465510	3.09991e-06
15	101784546	rs12324545	3.54677e-06
15	101786253	rs8032573	6.25122e-06
15	101786733	rs28445340	5.9603e-06
15	101786747	rs9672951	5.95005e-06
15	101787078	rs11371672	6.17744e-06
15	101787269	rs9672295	6.96968e-06
15	101788149	rs11636628	8.18425e-06
17	14423742	rs117998118	4.83264e-06
17	75119321	rs55674570	1.40845e-06
17	75119776	rs56082544	6.18934e-06
17	75121914	rs11870678	4.63289e-06
17	75122581	rs12603490	1.24462e-06
19	5402916	rs34468474	4.86413e-06
20	18096432	rs6045198	9.4844e-06
20	37676373	rs146095609	8.50009e-06
21	47393429	rs34241237	4.92101e-06

## Sheet: Data for Fig S7
AGEBIN	FREQ_EXPECTED	FREQ_OBSERVED	SE
1	0.407362	0.418252	0.00790882
2	0.406089	0.40319	0.00944741
3	0.391449	0.401101	0.00713248
4	0.40203	0.404396	0.00564744
5	0.403962	0.401522	0.00463823
6	0.394378	0.397608	0.00395608
7	0.38374	0.384522	0.00400482
8	0.377563	0.372717	0.00440591
9	0.380577	0.377272	0.00507161
10	0.385386	0.378788	0.00625929
11	0.380632	0.379662	0.00910334

## Sheet: Data for Fig S9
AGEBIN	FREQ_EXPECTED_CC	FREQ_EXPECTED_CT	FREQ_EXPECTED_TT	FREQ_OBSERVED_CC	FREQ_OBSERVED_CT	FREQ_OBSERVED_TT	SE_CC	SE_CT	SE_TT
1	0.722302	0.255163	0.022535	0.69851	0.27213	0.0293602	0.00960649	0.00931659	0.00353387
2	0.722837	0.254723	0.0224406	0.72327	0.250943	0.0257862	0.0112197	0.0108729	0.00397486
3	0.722057	0.255365	0.0225782	0.714697	0.260447	0.0248559	0.00857046	0.0083298	0.00295488
4	0.720174	0.256914	0.0229127	0.712915	0.257417	0.0296676	0.00675678	0.0065299	0.00253406
5	0.71969	0.257311	0.0229991	0.703744	0.276691	0.0195656	0.00566742	0.00555269	0.00171909
6	0.719671	0.257327	0.0230026	0.714968	0.262381	0.0226516	0.0047569	0.00463571	0.00156786
7	0.717792	0.258868	0.0233399	0.710346	0.265278	0.0243763	0.00485254	0.00472287	0.00164975
8	0.716642	0.25981	0.0235478	0.723804	0.253612	0.0225838	0.00529547	0.00515291	0.00175964
9	0.71873	0.258099	0.0231711	0.727441	0.25037	0.0221893	0.00605495	0.0058911	0.002003
10	0.723249	0.254383	0.0223681	0.75189	0.227947	0.0201624	0.00722777	0.00702014	0.00235209
11	0.720671	0.256505	0.0228241	0.791036	0.196158	0.0128056	0.00980894	0.00958025	0.00271262

## Sheet: Data for Fig S10
MALES
AGEBIN	FREQ_EXPECTED_CC	FREQ_EXPECTED_CT	FREQ_EXPECTED_TT	FREQ_OBSERVED_CC	FREQ_OBSERVED_CT	FREQ_OBSERVED_TT	SE_CC	SE_CT	SE_TT
1	0.714922	0.261217	0.0238608	0.70318	0.254417	0.0424028	0.0192031	0.0183068	0.00846995
2	0.719402	0.257547	0.0230506	0.702083	0.2625	0.0354167	0.0208747	0.0200828	0.00843632
3	0.71742	0.259173	0.0234071	0.712568	0.265574	0.0218579	0.0149613	0.0146001	0.00483387
4	0.719856	0.257175	0.0229695	0.70478	0.264212	0.0310078	0.0115935	0.0112064	0.00440565
5	0.718067	0.258643	0.0232903	0.708282	0.274413	0.0173053	0.00922677	0.00905758	0.00264706
6	0.720934	0.256288	0.0227773	0.721632	0.254332	0.0240358	0.00749285	0.00728036	0.00256051
7	0.720375	0.256749	0.0228769	0.708457	0.268306	0.023237	0.00747048	0.00728317	0.00247642
8	0.721193	0.256076	0.0227313	0.725989	0.249843	0.0241682	0.0079018	0.00766985	0.00272074
9	0.719305	0.257627	0.023068	0.72332	0.253755	0.0229249	0.00889393	0.00865143	0.00297548
10	0.716996	0.259521	0.0234838	0.749263	0.233628	0.0171091	0.0105279	0.0102777	0.00314979
11	0.72758	0.250806	0.021614	0.77675	0.211361	0.011889	0.0151352	0.014839	0.00393938
FEMALES
AGEBIN	FREQ_EXPECTED_CC	FREQ_EXPECTED_CT	FREQ_EXPECTED_TT	FREQ_OBSERVED_CC	FREQ_OBSERVED_CT	FREQ_OBSERVED_TT	SE_CC	SE_CT	SE_TT
1	0.719636	0.257355	0.0230087	0.69697	0.277972	0.0250583	0.0110941	0.0108148	0.00377317
2	0.7219	0.255494	0.0226059	0.732432	0.245946	0.0216216	0.0132874	0.0129259	0.00436552
3	0.718471	0.258311	0.0232176	0.715744	0.257926	0.0263299	0.0104559	0.0101414	0.00371157
4	0.720329	0.256786	0.022885	0.717206	0.253833	0.0289608	0.00831291	0.00803319	0.00309542
5	0.719503	0.257464	0.0230325	0.701033	0.278051	0.0209154	0.00718131	0.00702811	0.00224474
6	0.719624	0.257365	0.0230108	0.710575	0.267686	0.0217391	0.00615536	0.00600954	0.00197938
7	0.719947	0.2571	0.0229533	0.711733	0.263053	0.0252134	0.00638219	0.00620375	0.00220894
8	0.716796	0.259684	0.0235199	0.722039	0.256657	0.0213036	0.00713442	0.00695597	0.00229952
9	0.720459	0.256679	0.0228618	0.731063	0.247394	0.0215427	0.00826527	0.00804328	0.0027063
10	0.719127	0.257773	0.0230998	0.754264	0.222814	0.0229211	0.00993984	0.00960766	0.00345514
11	0.722423	0.255063	0.0225136	0.802289	0.184183	0.0135276	0.0128475	0.0125043	0.00372641

## Sheet: Data for Fig S11
AGEBIN	FREQ_EXPECTED_E2	FREQ_EXPECTED_E3	FREQ_EXPECTED_E4	FREQ_OBSERVED_E2	FREQ_OBSERVED_E3	FREQ_OBSERVED_E4	SE_E2	SE_E3	SE_E4
1	0.0572478	0.83556	0.10712	0.0630741	0.820269	0.116656	0.00425373	0.00671864	0.00561709
2	0.0571937	0.835967	0.106805	0.0600351	0.828659	0.111306	0.00497279	0.00788789	0.00658381
3	0.0575797	0.83485	0.107534	0.0568126	0.825627	0.11756	0.00363026	0.00595042	0.00505114
4	0.0574085	0.834361	0.108192	0.0528817	0.838289	0.108829	0.00277075	0.00455837	0.00385563
5	0.0570512	0.834445	0.108484	0.0569701	0.826756	0.116274	0.00238739	0.00389811	0.00330169
6	0.0574645	0.83265	0.109874	0.0569106	0.831723	0.111367	0.00202893	0.0032764	0.00275508
7	0.0578273	0.8313	0.11089	0.0548638	0.829183	0.115953	0.00200881	0.00332001	0.00282441
8	0.0582377	0.830427	0.111368	0.0618517	0.830484	0.107664	0.00236072	0.00367709	0.00303762
9	0.0588992	0.830331	0.110806	0.0618768	0.833419	0.104705	0.00272417	0.00421295	0.00346184
10	0.0619154	0.830078	0.108026	0.061417	0.845399	0.0931844	0.00333142	0.00501634	0.00403348
11	0.0625982	0.827815	0.109627	0.0605701	0.861837	0.077593	0.00474618	0.00686581	0.00532299

## Sheet: Data for Fig S12
PANEL A				PANEL B
AGEBIN	ENROLLMENT(YEARS)	SD		GENOTYPE	ENROLLMENT(YEARS)	SD
1	17.1078	5.59046		CC	21.6203	7.59474
2	17.5653	9.56848		CT	21.8333	7.4032
3	14.1387	9.83724		TT	21.504	7.32327
4	14.2667	8.93321
5	15.7366	8.14143
6	17.9302	7.93066
7	19.3219	7.86206
8	20.7495	7.73264
9	21.3786	7.76636
10	21.4225	7.88193
11	21.244	7.78358
12	21.7003	7.39926
13	22.2058	7.17138
14	22.4357	7.49277

## Sheet: Data for Fig S13
CHR	LOC	SNP	P
1	96853504	rs11165614	9.11e-06
1	207297680	rs1126618	8.24e-06
3	53329760	rs13097864	1.61e-06
8	52612392	rs78779687	2.36e-06
8	69867943	rs6982961	3.95e-07
8	115568114	rs113702363	2.66e-07
9	112367107	rs10119049	4.49e-06
13	81508912	rs7325830	1.42e-06
14	87876953	rs1002592	9.3e-06
18	3114980	rs8091028	3.47e-08
19	45395619	rs2075650	4.69e-12
21	44360107	rs9637299	6.2e-06

[truncated: 3 more sheets: Data for Fig S15, Data for Fig S17, Data for Fig S25]
