# Supplementary material for: Identifying genetic variants that affect viability in large cohorts
Source: PLoS Biol. 2017 Sep 5;15(9):e2002458. doi: 10.1371/journal.pbio.2002458 (PMC5584811; doi:10.1371/journal.pbio.2002458)
Supplement: S2 Data — For genome-wide analyses, data for SNPs with P < 10−5 are shown. (XLSX) [file pbio.2002458.s036.xlsx]

## Sheet: Data for Figs 3A and S14
CHR	LOC	SNP	P
8	143128774	rs7843263	1.90951e-07
9	27601617	rs75747155	5.41539e-06
9	104192697	rs76180004	4.12451e-06
11	111154350	rs10891243	4.22077e-06
12	115471988	rs57780769	7.41116e-06
12	132655286	rs55786394	5.17273e-06
13	33046871	rs118161154	7.73952e-06
13	73688889	rs117207230	4.304e-06
15	78783277	rs11858836	2.45774e-06
15	78802869	rs9788721	7.02621e-07
15	78806023	rs8034191	1.00757e-07
15	78814046	rs10519203	3.86535e-08
15	78826180	rs931794	5.771e-08
15	78857939	rs55853698	1.98903e-07
15	78857986	rs55781567	1.98107e-07
15	78867482	rs17486278	1.2675e-07
15	78868636	rs72740964	1.84294e-07
15	78873993	rs7180002	1.30162e-07
15	78878541	rs951266	1.00582e-07
15	78882925	rs16969968	8.28448e-08
15	78888400	rs578776	4.06105e-06
15	78894339	rs1051730	1.32428e-07
15	78896129	rs1317286	1.00771e-07
15	78911672	rs4243084	8.26644e-08
15	78915245	rs6495309	6.10986e-06
15	91441673	rs2677738	7.6222e-07

## Sheet: Data for Fig 3B
AGEBIN	FREQ_EXPECTED	FREQ_OBSERVED	SE
1	0.33593	0.342197	0.00218562
2	0.33576	0.342346	0.00318002
3	0.335708	0.341245	0.00284763
4	0.335767	0.334363	0.00282785
5	0.335477	0.326278	0.00296018
6	0.335271	0.324658	0.00356496
7	0.335287	0.322468	0.00521356
8	0.335359	0.314301	0.010724

## Sheet: Data for Figs 3C and S14
CHR	LOC	SNP	P
2	5583563	rs16863770	3.77478e-06
7	15695418	rs6461200	1.92371e-06
7	15733674	rs4721453	1.55487e-09
8	31635834	rs16878272	7.99091e-06
17	3606192	rs2567846	3.27282e-06
18	27470060	rs3910648	7.62092e-06
19	19920967	rs4808993	9.52095e-06
19	45395714	rs157581	7.53661e-06
19	45410002	rs769449	1.18685e-07
19	45422946	rs4420638	5.42008e-08

## Sheet: Data for Fig 3D
AGEBIN	FREQ_EXPECTED	FREQ_OBSERVED	SE
1	0.128318	0.129187	0.00200645
2	0.128454	0.130247	0.00298403
3	0.128576	0.130523	0.00246389
4	0.12853	0.134963	0.00235627
5	0.128598	0.130842	0.00213873
6	0.128584	0.127618	0.00229693
7	0.128642	0.114677	0.00280192
8	0.128584	0.111397	0.00480802

## Sheet: Data for Fig 4B
AGEBIN	PGS_EXPECTED	PGS_OBSERVED	SE
1	0.000251069	-0.0109655	0.00270614
2	7.7e-05	-0.000242719	0.00394868
3	5.45e-05	0.00188878	0.00351984
4	-0.000104381	0.00387906	0.00350788
5	-0.000205178	0.000241792	0.00374053
6	-0.000177573	0.0131154	0.00454868
7	-0.00035656	0.0126904	0.006727
8	-0.000573703	0.0146956	0.0139814

## Sheet: Data for Fig 4C
AGEBIN	PGS_EXPECTED	PGS_OBSERVED	SE
1	0.000127887	0.00479845	0.00161068
2	0.00030599	0.00554085	0.00235904
3	0.000207224	0.00153428	0.00210129
4	-5.46e-05	-0.000187513	0.00210794
5	-0.000109107	-0.00758029	0.00220361
6	-0.000360257	-0.00592741	0.00264128
7	-0.0008125	-0.00826688	0.00389788
8	-0.000841468	-0.0149195	0.00793459

## Sheet: Data for Fig 4D
AGEBIN	PGS_EXPECTED	PGS_OBSERVED	SE
1	-0.000190487	0.00487969	0.00124332
2	1.56e-05	-0.000228675	0.00179674
3	-2.03e-05	0.00111157	0.00162464
4	0.000157811	-0.000664763	0.00161697
5	8.44e-05	-0.00366074	0.00169895
6	7.39e-05	-0.00573989	0.00206754
7	0.000129527	-0.00516686	0.00299195
8	0.000195504	-0.00258699	0.00609384

## Sheet: Data for Fig 4E
AGEBIN	PGS_EXPECTED	PGS_OBSERVED	SE
1	0.000179462	0.00194473	0.000621079
2	0.00016295	0.000857062	0.000896251
3	4.71e-05	-0.000171322	0.000806407
4	-1.83e-05	-7.22e-05	0.000812222
5	-0.000144162	-0.000206991	0.000839189
6	-0.000294508	-0.00332552	0.00103171
7	-0.000401446	-0.00469763	0.00147681
8	-0.000509455	-0.0019479	0.00313009

## Sheet: Data for Fig 4F
AGEBIN	PGS_EXPECTED	PGS_OBSERVED	SE
1	0.00168839	0.00768807	0.00205229
2	-0.000423314	0.000921429	0.00294176
3	0.000264415	0.00182149	0.00261536
4	-0.000731302	-0.00320937	0.00267219
5	-0.000225019	-0.00745569	0.00283854
6	-0.00124812	-0.00735628	0.00337948
7	-0.00263543	-0.00173803	0.00495166
8	-0.00467121	-0.0086221	0.0101455

## Sheet: Data for Fig 5B
AGEBIN	PGS_EXPECTED	PGS_OBSERVED	SE
1	-0.000459445	-0.00417053	0.00351787
2	-0.000161267	-0.00340383	0.00523986
3	0.000209728	-0.00603758	0.00428581
4	4.69e-05	-0.00626036	0.00404195
5	7.02e-05	-0.000637027	0.00377173
6	4.42e-05	0.00844253	0.00404958
7	0.000428287	0.0131747	0.00519075
8	0.000414311	0.0167133	0.00925351

[truncated: 17 more sheets: Data for Fig 5C, Data for Fig 5D, Data for Fig 5E, Data for Fig 5F, Data for Fig S16, Data for Fig S18, Data for Fig S19A, Data for Fig 19B, Data for Fig S20, Data for Fig S21, Data for Fig S22A, Data for Fig S22B, Data for Fig S23, Data for Fig S24, Data for Fig S26, Data for Fig S28, Data for Fig S29]
